# Supplementary material for: Complete Chloroplast Genome Sequence of Omani Lime (Citrus aurantiifolia) and Comparative Analysis within the Rosids
Source: PLoS One. 2014 Nov 14;9(11):e113049. doi: 10.1371/journal.pone.0113049 (PMC4232571; doi:10.1371/journal.pone.0113049)
Supplement: Table S2 — List of the genes found in the C. aurantiifolia cp genome. (XLSX) [file pone.0113049.s004.xlsx]

## Sheet: 工作表1
Table S2. List of genes found in the C. aurantiifolia plastome
RNA genes
	tRNAs	trnA-UGCa, b	trnC-GCA	trnD-GUC	trnE-UUC	trnF-GAA
		trnfM-CAU	trnG-GCCb	trnG-UCC	trnH-GUG	trnI-CAUa
		trnI-GAUa, b	trnK-UUUb	trnL-CAAa	trnL-UAAb	trnL-UAG
		trnM-CAU	trnN-GUUa	trnP-UGG	trnQ-UUG	trnR-ACGa
		trnR-UCU	trnS-GCU	trnS-GGA	trnS-UGA	trnT-GGU
		trnT-UGU	trnV-GACa	trnV-UACb	trnW-CCA	trnY-GUA
	rRNAs	rrn16a	rrn23a	rrn4.5a	rrn5a
Photosynthesis genes
	Acetyl-coa carboxylase	accD
	ATP-dependent protease	clpPc
	ATP synthase	atpA	atpB	atpE	atpFb	atpH
		atpI
	Cytochrome b/f	petA	petBb	petDb	perG	petL
		petN
	Cytochrome c biogenesis	ccsA
	NADH dehydrogenase	ndhAb	ndhBa, b	ndhC	ndhD	ndhE
		ndhF	ndhG	ndhH	ndhI	ndhJ
		ndhK
	Photosystem I	psaA	psaB	psaC	psaI	psaJ
	Photosystem II	psbA	psbB	psbC	psbD	psbE
		psbF	psbH	psbI	psbJ	psbK
		psbL	psbM	psbN	psbT	psbZ
	Rubisco	rbcL
Other genes
	Conserved ORFs	ycf1a,d	ycf2a	ycf3c	ycf4	ycf15a
		ycf68a	ORF56a
	Intron maturase	matK
	Membrane protein	cemA
	Ribosomal proteins	rpl2a, b	rpl14	rpl16	rpl30	rpl23a
		rpl22a	rpl32	rpl33	rpl36	rps2
		rps3	rps4	rps7a	rps8	rps11
		rps12a, c, e	rps14	rps15	rps16b	rps18
		rps19a
	RNA polymerase	rpoA	rpoB	rpoC1b	rpoC2
aTwo gene copies due to IR
bGene that contains one intron
cGene that contains two introns
dycf1 spans an inverted repeat region (IRa) and the adjacent small single-copy region (SSC).
eGene that undergoes trans-splicing
