# Supplementary material for: Complete Chloroplast Genome Sequence of Omani Lime (Citrus aurantiifolia) and Comparative Analysis within the Rosids
Source: PLoS One. 2014 Nov 14;9(11):e113049. doi: 10.1371/journal.pone.0113049 (PMC4232571; doi:10.1371/journal.pone.0113049)
Supplement: Table S3 — Codon usage of the C. aurantiifolia cp genome. (XLSX) [file pone.0113049.s005.xlsx]

## Sheet: 工作表1
Table S3. Codon usage of C. aurantiifolia plastome.
Amino acid	Codon	Number	RSCUa	Frequencyb		Amino acid	Codon	Number	RSCUa	Frequencyb
F	TTT	989	1.26	63.11		A	GCA	395	1.06	26.51
F	TTC	578	0.74	36.89		A	GCG	202	0.54	13.56
L	TTG	594	1.23	20.54		Y	TAC	199	0.4	20.12
L	TTA	842	1.75	29.11		Y	TAT	790	1.6	79.88
L	CTA	405	0.84	14		H	CAC	192	0.58	28.92
L	CTC	225	0.47	7.78		H	CAT	472	1.42	71.08
L	CTG	224	0.46	7.75		Q	CAA	717	1.52	75.79
L	CTT	602	1.25	20.82		Q	CAG	229	0.48	24.21
I	ATT	1090	1.47	49.1		N	AAT	979	1.51	75.66
I	ATA	662	0.89	29.82		N	AAC	315	0.49	24.34
I	ATC	468	0.63	21.08		K	AAA	1045	1.46	73.23
M	ATG	652	1	100		K	AAG	382	0.54	26.77
V	GTA	550	1.48	36.94		D	GAT	846	1.58	78.99
V	GTC	186	0.5	12.49		D	GAC	225	0.42	17.72
V	GTG	211	0.57	14.17		E	GAA	1045	1.47	73.64
V	GTT	542	1.46	36.4		E	GAG	374	0.53	26.36
S	AGC	149	0.43	7.1		C	TGT	234	1.47	73.35
S	AGT	405	1.16	19.29		C	TGC	85	0.53	26.65
S	TCA	387	1.11	18.44		W	TGG	459	1	100
S	TCC	350	1	16.67		R	CGA	384	1.36	22.64
S	TCG	246	0.7	12.61		R	CGC	132	0.47	7.78
S	TCT	562	1.61	26.77		R	CGG	159	0.56	9.38
P	CCA	318	1.11	27.82		R	CGT	325	1.15	19.16
P	CCC	255	0.89	22.31		R	AGA	500	1.77	29.48
P	CCG	156	0.55	13.65		R	AGG	196	0.69	11.56
P	CCT	414	1.45	36.22		G	GGA	707	1.52	38.11
T	ACA	400	1.16	29.09		G	GGC	197	0.42	10.62
T	ACC	272	0.79	19.78		G	GGG	395	0.85	21.29
T	ACG	171	0.5	12.44		G	GGT	556	1.2	29.97
T	ACT	532	1.55	38.69		*	TAA	53	1.71	56.99
A	GCT	635	1.7	42.62		*	TAG	24	0.77	25.81
A	GCC	258	0.69	17.32		*	TGA	16	0.52	17.2
a: relative synonymous codon usage.
b: codon frequency relative to each amino acid.
Number and frequency shown in bold indicate the most common codon for that amino acid or termination.
